# Supplementary material for: Synthesis and Antibacterial Activity of New 6″-Modified Tobramycin Derivatives
Source: Antibiotics (Basel). 2024 Dec 6;13(12):1191. doi: 10.3390/antibiotics13121191 (PMC11672562; doi:10.3390/antibiotics13121191)
Supplement: Supplementary file 1 [file antibiotics-13-01191-s001.zip]

Archive with 1 entries (1 files):
- antibiotics-3312784-supplementary.pdf
